# Supplementary material for: Dietary Macronutrient Composition Differentially Modulates the Remodeling of Mitochondrial Oxidative Metabolism during NAFLD
Source: Metabolites. 2021 Apr 26;11(5):272. doi: 10.3390/metabo11050272 (PMC8147090; doi:10.3390/metabo11050272)
Supplement: Supplementary file 1 [file metabolites-11-00272-s001.zip]

Archive with 1 entries (1 files):
- metabolites-1149932-supplementary.pdf
